# Supplementary material for: The genetic variation in the R1a clade among the Ashkenazi Levites’ Y chromosome
Source: Sci Rep. 2017 Nov 2;7:14969. doi: 10.1038/s41598-017-14761-7 (PMC5668307; doi:10.1038/s41598-017-14761-7)
Supplement: Supplementary file 3 — Supplemental Table 1 [file 41598_2017_14761_MOESM3_ESM.xlsx]

## Sheet: Samples
Supplementary Table 1 Samples in the Study
Serial	Paternal ancestry	Haplogroup	Platform	First reported	Expert geneological review	Comments
GRC001622	Ashkenazi Jew_Levite	R1a2	Illumina BigY	This study	Ashkenazi Jew, Levite tradition
GRC004194	Ashkenazi Jew_Levite	R1a2	Illumina BigY	This study	Ashkenazi Jew, Levite tradition
GRC009017	Ashkenazi Jew_Levite	R1a2	Illumina BigY	This study	Ashkenazi Jew, Levite tradition
GRC009049	Ashkenazi Jew_Levite	R1a2	Illumina BigY	This study	Ashkenazi Jew, Levite tradition
GRC009631	Ashkenazi Jew_Levite	R1a2	Illumina BigY	This study	Ashkenazi Jew, Levite tradition
GRC011348	Ashkenazi Jew_Levite	R1a2	Illumina BigY	This study	Ashkenazi Jew, Levite tradition
GRC018273	Ashkenazi Jew_Levite	R1a2	Illumina BigY	This study	Ashkenazi Jew, Levite tradition
GRC024718	Ashkenazi Jew_Levite	R1a2	Illumina BigY	This study	Ashkenazi Jew, Levite tradition
GRC024915	Ashkenazi Jew_Levite	R1a2	Illumina BigY	This study	Ashkenazi Jew, Levite tradition
GRC025392	Turkish, North	R1a2	Illumina BigY	This study	Turkish, North
GRC027612	European, Unspecified	R1a2	Illumina BigY	This study	European, Unspecified
GRC10036526	Ashkenazi Jew_Levite	R1a2	Illumina BigY	This study	Ashkenazi Jew, Levite tradition
GRC10036852	Ashkenazi Jew_Israelite	R1a2	Illumina BigY	This study	Ashkenazi Jew, No Levite tradition
GRC10036949	Ashkenazi Jew_Levite	R1a2	Illumina BigY	This study	Ashkenazi Jew, Levite tradition
GRC10040189	Ashkenazi Jew_Levite	R1a2	Illumina BigY	This study	Ashkenazi Jew, Levite tradition
GRC10040602	Ashkenazi Jew_Levite	R1a2	Illumina BigY	This study	Ashkenazi Jew, Levite tradition
GRC10044628	Arab, Israel	R1a2	Illumina BigY	This study	Arab, Israel
GRC11052435	Ashkenazi Jew_Levite	R1a2	Illumina BigY	This study	Ashkenazi Jew, Levite tradition
GRC11057278	Ashkenazi Jew_Levite	R1a2	Illumina BigY	This study	Ashkenazi Jew, Levite tradition
GRC11057455	Ashkenazi Jew_Levite	R1a2	Illumina BigY	This study	Ashkenazi Jew, Levite tradition
GRC11060272	Ashkenazi Jew_Levite	R1a2	Illumina BigY	This study	Ashkenazi Jew, Levite tradition	Horowitz, not Horowitz pedigree
GRC11065507	Ashkenazi Jew_Levite	R1a2	Illumina BigY	This study	Ashkenazi Jew, Levite tradition
GRC11065753	Ashkenazi Jew_Levite	R1a2	Illumina BigY	This study	Ashkenazi Jew, Levite tradition
GRC11070710	Ashkenazi Jew_Israelite	R1a2	Illumina BigY	This study	Non-Jew European, Ashkenazi tradition
GRC11070891	Ashkenazi Jew_Levite	R1a2	Illumina BigY	This study	Ashkenazi Jew, Levite tradition
GRC11071405	Ashkenazi Jew_Israelite	R1a2	Illumina BigY	This study	Ashkenazi Jew, No Levite tradition
GRC12075607	Ashkenazi Jew_Levite	R1a2	Illumina BigY	This study	Ashkenazi Jew, Levite tradition
GRC12076097	Scottish	R1a2	Illumina BigY	This study	Scottish
GRC12080905	Ashkenazi Jew_Levite	R1a2	Illumina BigY	This study	Ashkenazi Jew, Levite tradition
GRC12080994	Ashkenazi Jew_Levite	R1a2	Illumina BigY	This study	Ashkenazi Jew, Levite tradition
GRC12088987	Polish	R1a2	Illumina BigY	This study	Polish
GRC12092571	Ashkenazi Jew_Levite	R1a2	Illumina BigY	This study	Ashkenazi Jew, Levite tradition
GRC12093507	Ashkenazi Jew_Levite	R1a2	Illumina BigY	This study	Ashkenazi Jew, Levite tradition
GRC12098556	Ashkenazi Jew_Levite	R1a2	Illumina BigY	This study	Ashkenazi Jew, Levite tradition
GRC12100170	Ashkenazi Jew_Levite	R1a2	Illumina BigY	This study	Ashkenazi Jew, Levite tradition
GRC12100741	Ashkenazi Jew_Levite	R1a2	Illumina BigY	This study	Ashkenazi Jew, Levite tradition
GRC12103483	Ashkenazi Jew_Levite	R1a2	Illumina BigY	This study	Ashkenazi Jew, Levite tradition
GRC12109148	Ashkenazi Jew_Levite	R1a2	Illumina BigY	This study	Ashkenazi Jew, Levite tradition	Horowitz pedigree, blue
GRC12110114	Ashkenazi Jew_Levite	R1a2	Illumina BigY	This study	Ashkenazi Jew, Levite tradition	Horowitz pedigree, red
GRC12111459	Ashkenazi Jew_Levite	R1a2	Illumina BigY	This study	Ashkenazi Jew, Levite tradition
GRC12127520	Ashkenazi Jew_Levite	R1a2	Illumina BigY	This study	Ashkenazi Jew, Levite tradition
GRC12132793	Ashkenazi Jew_Levite	R1a2	Illumina BigY	This study	Ashkenazi Jew, Levite tradition
GRC12133764	Ashkenazi Jew_Levite	R1a2	Illumina BigY	This study	Ashkenazi Jew, Levite tradition
GRC13146212	Ashkenazi Jew_Levite	R1a2	Illumina BigY	This study	Ashkenazi Jew, Levite tradition	Horowitz pedigree, green
GRC13166706	Ashkenazi Jew_Levite	R1a2	Illumina BigY	This study	Ashkenazi Jew, Levite tradition
GRC13177412	Ashkenazi Jew_Levite	R1a2	Illumina BigY	This study	Non-Jew European, Ashkenazi Levite tradition
GRC13177737	Spanish	R1a2	Illumina BigY	This study	Spanish
GRC13181817	Ashkenazi Jew_Levite	R1a2	Illumina BigY	This study	Ashkenazi Jew, Levite tradition
GRC13190449	Ashkenazi Jew_Levite	R1a2	Illumina BigY	This study	Ashkenazi Jew, Levite tradition
GRC13199104	Ashkenazi Jew_Israelite	R1a2	Illumina BigY	This study	Non-Jew European, Ashkenazi tradition
GRC13220364	Ashkenazi Jew_Levite	R1a2	Illumina BigY	This study	Non-Jew European, Ashkenazi Levite tradition
GRC13226996	Ashkenazi Jew_Levite	R1a2	Illumina BigY	This study	Non-Jew European, Ashkenazi Levite tradition
GRC13228172	Polish	R1a2	Illumina BigY	This study	Polish
GRC13229871	Ashkenazi Jew_Levite	R1a2	Illumina BigY	This study	Non-Jew European, Ashkenazi Levite tradition	Horowitz pedigree, red
GRC13233798	Ashkenazi Jew_Levite	R1a2	Illumina BigY	This study	Ashkenazi Jew, Levite tradition
GRC13242702	Balkar, North Caucasus	R1a2	Illumina BigY	This study	Balkar, North Caucasus
GRC13244711	Ashkenazi Jew_Levite	R1a2	Illumina BigY	This study	Ashkenazi Jew, Levite tradition
GRC13252558	Ashkenazi Jew_Levite	R1a2	Illumina BigY	This study	Ashkenazi Jew, Levite tradition
GRC13252575	Ashkenazi Jew_Levite	R1a2	Illumina BigY	This study	Ashkenazi Jew, Levite tradition
GRC13253396	Ashkenazi Jew_Levite	R1a2	Illumina BigY	This study	Ashkenazi Jew, Levite tradition
GRC13267434	Balkar, North Caucasus	R1a2	Illumina BigY	This study	Balkar, North Caucasus
GRC13276296	Balkar, North Caucasus	R1a2	Illumina BigY	This study	Balkar, North Caucasus
GRC13279813	Ashkenazi Jew_Levite	R1a2	Illumina BigY	This study	Ashkenazi Jew, Levite tradition
GRC14304593	Ashkenazi Jew_Levite	R1a2	Illumina BigY	This study	Ashkenazi Jew, Levite tradition
GRC14337187	Ashkenazi Jew_Israelite	R1a2	Illumina BigY	This study	Ashkenazi Jew, No Levite tradition
GRC14352390	Ashkenazi Jew_Levite	R1a2	Illumina BigY	This study	Ashkenazi Jew, Levite tradition
GRC14359516	Ashkenazi Jew_Levite	R1a2	Illumina BigY	This study	Ashkenazi Jew, Levite tradition
GRC14379845	Ashkenazi Jew_Levite	R1a2	Illumina BigY	This study	Ashkenazi Jew, Levite tradition
GRC14379913	Ashkenazi Jew_Levite	R1a2	Illumina BigY	This study	Ashkenazi Jew, Levite tradition
GRC14394964	Arab, Israel	R1a2	Illumina BigY	This study	Arab, Israel
GRC14414298	Estonian	R1a1	Illumina BigY	This study
GRC14414306	Estonian	R1a1	Illumina BigY	This study
GRC14414344	Estonian	R1b11	Illumina BigY	This study
GRC14414347	Estonian	R1b1'9	Illumina BigY	This study
GRC14414380	Italian	G2a	Illumina BigY	This study
GRC14414383	Italian	R1b1'9	Illumina BigY	This study
GRC14453862	Ashkenazi Jew_Levite	R1a2	Illumina BigY	This study	Ashkenazi Jew, Levite tradition
GRC14464300	Ashkenazi Jew_Levite	R1a2	Illumina BigY	This study	Ashkenazi Jew, Levite tradition
GRC15479082	Ashkenazi Jew_Levite	R1a2	Illumina BigY	This study	Ashkenazi Jew, Levite tradition
GRC15491781	Yazidi	R1a2	Illumina BigY	This study
GRC15491782	Assyrian	J1a	Illumina BigY	This study
GRC15491793	Egyptian	J1b	Illumina BigY	This study
GRC15491803	Kabardin, North Caucasus	R1a5	Illumina BigY	This study
GRC15491822	Belarusian	R1a1	Illumina BigY	This study
GRC15491827	Belarusian	R1a1	Illumina BigY	This study
GRC15493528	Ashkenazi Jew_Levite	R1a2	Illumina BigY	This study	Ashkenazi Jew, Levite tradition
GRC15499598	Ashkenazi Jew_Levite	R1a2	Illumina BigY	This study	Ashkenazi Jew, Levite tradition
GRC15507324	European, Unspecified	R1a2	Illumina BigY	This study	European, Unspecified
GRC15544515	Ashkenazi Jew_Levite	R1a2	Illumina BigY	This study	Ashkenazi Jew, Levite tradition	Horowitz pedigree, orange
GRC15560100	Ashkenazi Jew_Unknown	R1b11	Illumina BigY	This study
GRC15560101	Ashkenazi Jew_Unknown	E2a	Illumina BigY	This study
GRC15560103	Bedouin	J1b	Illumina BigY	This study
GRC15560104	Bedouin	E2b	Illumina BigY	This study
GRC15560105	Bedouin	J1b	Illumina BigY	This study
GRC15560106	Bedouin	E2a	Illumina BigY	This study
GRC15560107	Yemenite Jew_Unknown	G1	Illumina BigY	This study
GRC15560108	Ashkenazi Jew_Unknown	E2b	Illumina BigY	This study
GRC15560109	Moroccan Jew_Unknown	E2c	Illumina BigY	This study
GRC15560110	Turkish Jew_Unknown	E2a	Illumina BigY	This study
GRC15560111	Druze	R1b1'9	Illumina BigY	This study
GRC15560112	Druze	J1b	Illumina BigY	This study
GRC15560113	Druze	E2a	Illumina BigY	This study
GRC15560115	Libyian Jew_Unknown	E2b	Illumina BigY	This study
GRC15560116	Tunisian Jew_Unknown	J2a	Illumina BigY	This study
GRC15560117	Yemenite Jew_Unknown	E2b	Illumina BigY	This study
GRC15560119	Yemenite Jew_Unknown	R1b11	Illumina BigY	This study
GRC15560120	Georgian Jew_Unknown	R1b11	Illumina BigY	This study
GRC15560122	Yemenite Jew_Cohen	E2b	Illumina BigY	This study
GRC15560123	Yemenite Jew_Cohen	J1b	Illumina BigY	This study
GRC15560124	Druze	E2a	Illumina BigY	This study
GRC15560125	Jerban Jew_Cohen	J2a	Illumina BigY	This study
GRC15560126	Jerban Jew_Cohen	J2a	Illumina BigY	This study
GRC15560128	Ashkenazi Jew_Cohen	J1b	Illumina BigY	This study
GRC15560129	Ashkenazi Jew_Cohen	J1b	Illumina BigY	This study
GRC15560130	Ashkenazi Jew_Cohen	J2b	Illumina BigY	This study
GRC15560131	Afghani Jew_Cohen	J1b	Illumina BigY	This study
GRC15560132	Moroccan Jew_Cohen	Q3	Illumina BigY	This study
GRC15560133	Ashkenazi Jew_Cohen	J2a	Illumina BigY	This study
GRC15560134	Ashkenazi Jew_Cohen	J1b	Illumina BigY	This study
GRC15560136	Bulgarian Jew_Cohen	J1b	Illumina BigY	This study
GRC15560137	Ashkenazi Jew_Unknown	T1a	Illumina BigY	This study
GRC15560138	Iranian Jew_Unknown	T1a	Illumina BigY	This study
GRC15560139	Turkish Jew_Unknown	T1a	Illumina BigY	This study
GRC15560140	Palestinian	E2b	Illumina BigY	This study
GRC15560142	Tunisian Jew_Unknown	E2c	Illumina BigY	This study
GRC15560143	Moroccan Jew_Unknown	E2b	Illumina BigY	This study
GRC15560144	Turkish Jew_Unknown	E2c	Illumina BigY	This study
GRC15560146	Palestinian	J2b	Illumina BigY	This study
GRC15560147	Turkish Jew_Unknown	E2b	Illumina BigY	This study
GRC15560149	Palestinian	E2a	Illumina BigY	This study
GRC15560151	Palestinian	T1a	Illumina BigY	This study
GRC15560153	Palestinian	E2b	Illumina BigY	This study
GRC15560154	Ashkenazi Jew_Unknown	E2a	Illumina BigY	This study
GRC15560155	Italian Jew_Unknown	R1b1'9	Illumina BigY	This study
GRC15560156	Ashkenazi Jew_Unknown	T1a	Illumina BigY	This study
GRC15560158	Moroccan Jew_Israelite	T1a	Illumina BigY	This study
GRC15560159	Ashkenazi Jew_Israelite	E2b	Illumina BigY	This study
GRC15560160	Iraqi Jew_Israelite	E2b	Illumina BigY	This study
GRC15560162	Belmontese Jew_Israelite	R1b1'9	Illumina BigY	This study
GRC15560163	Ashkenazi Jew_Israelite	E2b	Illumina BigY	This study
GRC15560164	Ashkenazi Jew_Cohen	J1b	Illumina BigY	This study
GRC15560165	Ashkenazi Jew_Israelite	Q3	Illumina BigY	This study
GRC15560166	Italian Jew_Israelite	E2b	Illumina BigY	This study
GRC15560167	Ashkenazi Jew_Levite	R1b1'9	Illumina BigY	This study
GRC15560168	Ashkenazi Jew_Levite	E2c	Illumina BigY	This study
GRC15560169	Moroccan Jew_Cohen	J1b	Illumina BigY	This study
GRC15560170	Yemenite Jew_Levite	Q1	Illumina BigY	This study
GRC15560171	Ashkenazi Jew_Cohen	J1b	Illumina BigY	This study
GRC15560172	Ashkenazi Jew_Israelite	G2b	Illumina BigY	This study
GRC15560173	Ashkenazi Jew_Cohen	J2b	Illumina BigY	This study
GRC15560174	Ashkenazi Jew_Israelite	E2b	Illumina BigY	This study
GRC15560175	Ashkenazi Jew_Israelite	E2b	Illumina BigY	This study
GRC15560176	Ashkenazi Jew_Israelite	E2a	Illumina BigY	This study
GRC15560177	Ashkenazi Jew_Cohen	J2b	Illumina BigY	This study
GRC15560179	Ashkenazi Jew_Cohen	E2b	Illumina BigY	This study
GRC15560180	Ashkenazi Jew_Israelite	G2b	Illumina BigY	This study
GRC15560182	Ashkenazi Jew_Israelite	G2b	Illumina BigY	This study
GRC15560183	Ashkenazi Jew_Israelite	Q3	Illumina BigY	This study
GRC15560184	Turkish Jew_Cohen	J1b	Illumina BigY	This study
GRC15560185	Tunisian Jew_Israelite	R1b1'9	Illumina BigY	This study
GRC15560187	Ashkenazi Jew_Israelite	T1a	Illumina BigY	This study
GRC15570738	Iraqi	R1a2	Illumina BigY	This study	Iraqi
GRC15577850	Ashkenazi Jew_Cohen	R1a2	Illumina BigY	This study	Ashkenazi Jew, Cohen tradition
GRC15582695	Ashkenazi Jew_Levite	R1a2	Illumina BigY	This study	Non-Jew European, Ashkenazi Levite tradition
GRC15595546	Ashkenazi Jew_Levite	R1a2	Illumina BigY	This study	Ashkenazi Jew, Levite tradition
GRC15601311	Ashkenazi Jew_Levite	R1a2	Illumina BigY	This study	Ashkenazi Jew, Levite tradition
GRC15628531	Iranian Kerman	R1a2	Illumina BigY	This study
GRC15628532	Iranian Kerman	R1a2	Illumina BigY	This study
GRC15628533	Iranian Azeri	R1a2	Illumina BigY	This study
GRC15628534	Iranian Azeri	R1a2	Illumina BigY	This study
GRC15630532	Ashkenazi Jew_Levite	R1a2	Illumina BigY	This study	Ashkenazi Jew, Levite tradition
GRC15634990	Ashkenazi Jew_Levite	R1a2	Illumina BigY	This study	Ashkenazi Jew, Levite tradition
GRC15661575	Ashkenazi Jew_Levite	R1a2	Illumina BigY	This study
GRC15661576	Turkish Jew_Levite	R1a2	Illumina BigY	This study
GRC15661577	Turkish Jew_Levite	R1a2	Illumina BigY	This study
GRC15661578	Algerian Jew_Levite	R1a2	Illumina BigY	This study
GRC15668595	Israeli Jew_Levite	R1a2	Illumina BigY	This study
GRC15668596	Israeli Jew_Levite	R1a2	Illumina BigY	This study
GS000006909-ASM	USA, Unspecified	R1b1'9	Complete Genomics	PGP
GS000009920-ASM	Mixed	R1b1'9	Complete Genomics	PGP
GS000009926-ASM	Mixed	R1b1'9	Complete Genomics	PGP
GS000009929-ASM	USA, Unspecified	J1a	Complete Genomics	PGP
GS000010327-ASM	Ukrainian	R1a1	Complete Genomics	PGP
GS000010426-ASM	Mixed	R1b1'9	Complete Genomics	PGP
GS000010431-ASM	Mixed	J2a	Complete Genomics	PGP
GS000010434-ASM	Mixed	J2b	Complete Genomics	PGP
GS000010436-ASM	USA, Unspecified	R1b1'9	Complete Genomics	PGP
GS000010437-ASM	USA, Unspecified	R1b1'9	Complete Genomics	PGP
GS000010494-ASM	USA, Unspecified	R1a1	Complete Genomics	PGP
GS000010784-ASM	Ashkenazi Jew_Unknown	J1b	Complete Genomics	Carmi et al. 2014
GS000010789-ASM	Ashkenazi Jew_Unknown	J2a	Complete Genomics	Carmi et al. 2014
GS000010790-ASM	Ashkenazi Jew_Unknown	R1b1'9	Complete Genomics	Carmi et al. 2014
GS000010796-ASM	Ashkenazi Jew_Unknown	R1b1'9	Complete Genomics	Carmi et al. 2014
GS000010797-ASM	Ashkenazi Jew_Unknown	J1b	Complete Genomics	Carmi et al. 2014
GS000010798-ASM	Ashkenazi Jew_Unknown	R1b11	Complete Genomics	Carmi et al. 2014
GS000010799-ASM	Ashkenazi Jew_Unknown	E2b	Complete Genomics	Carmi et al. 2014
GS000010842-ASM	Ashkenazi Jew_Unknown	Q3	Complete Genomics	Carmi et al. 2014
GS000010843-ASM	Ashkenazi Jew_Unknown	Q3	Complete Genomics	Carmi et al. 2014
GS000010844-ASM	Ashkenazi Jew_Unknown	G2b	Complete Genomics	Carmi et al. 2014
GS000010845-ASM	Ashkenazi Jew_Unknown	J1b	Complete Genomics	Carmi et al. 2014
GS000010846-ASM	Ashkenazi Jew_Unknown	E2b	Complete Genomics	Carmi et al. 2014
GS000010848-ASM	Ashkenazi Jew_Unknown	E2a	Complete Genomics	Carmi et al. 2014
GS000010850-ASM	Ashkenazi Jew_Unknown	E2b	Complete Genomics	Carmi et al. 2014
GS000010851-ASM	Ashkenazi Jew_Unknown	E2b	Complete Genomics	Carmi et al. 2014
GS000010952-ASM	Ashkenazi Jew_Unknown	G2b	Complete Genomics	Carmi et al. 2014
GS000010959-ASM	Ashkenazi Jew_Unknown	E2b	Complete Genomics	Carmi et al. 2014
GS000010961-ASM	Ashkenazi Jew_Unknown	E2b	Complete Genomics	Carmi et al. 2014
GS000010966-ASM	Ashkenazi Jew_Unknown	J1b	Complete Genomics	Carmi et al. 2014
GS000011735-ASM	Mixed	J1b	Complete Genomics	PGP
GS000011737-ASM	USA, Unspecified	R1b1'9	Complete Genomics	PGP
GS000011738-ASM	USA, Unspecified	R1b1'9	Complete Genomics	PGP
GS000011740-ASM	Mixed	R1b1'9	Complete Genomics	PGP
GS000011805-ASM	USA, Unspecified	R1a1	Complete Genomics	PGP
GS000011806-ASM	USA, Unspecified	G2a	Complete Genomics	PGP
GS000011807-ASM	USA, Unspecified	R1b1'9	Complete Genomics	PGP
GS000011809-ASM	USA, Unspecified	R1b1'9	Complete Genomics	PGP
GS000011810-ASM	USA, Unspecified	R1b1'9	Complete Genomics	PGP
GS000011811-ASM	USA, Unspecified	E2a	Complete Genomics	PGP
GS000011814-ASM	Mixed	R1b1'9	Complete Genomics	PGP
GS000012262-ASM	Ashkenazi Jew_Unknown	R1a2	Complete Genomics	Carmi et al. 2014
GS000012263-ASM	Ashkenazi Jew_Unknown	R1a2	Complete Genomics	Carmi et al. 2014
GS000012712-ASM	Mixed	R1b1'9	Complete Genomics	PGP
GS000012713-ASM	Mixed	R1b17	Complete Genomics	PGP
GS000013195-ASM	Peruvian	R1b1'9	Complete Genomics	1000 Genome Consortium 2015
GS000013704-ASM	Tatar	R1a1	Complete Genomics	Karmin et al. 2015
GS000013705-ASM	Tatar	L1b	Complete Genomics	Karmin et al. 2015
GS000013716-ASM	Selkup, Siberia	Q1	Complete Genomics	Karmin et al. 2015
GS000013717-ASM	Ket, Siberia	Q1	Complete Genomics	Karmin et al. 2015
GS000013724-ASM	Lezgin, North Caucasus	J1a	Complete Genomics	Karmin et al. 2015
GS000013739-ASM	North Ossetian, North Caucasus	G2a	Complete Genomics	Karmin et al. 2015
GS000013741-ASM	Azerbaijani	J1c	Complete Genomics	Karmin et al. 2015
GS000013745-ASM	Armenian	J1b	Complete Genomics	Karmin et al. 2015
GS000013746-ASM	Armenian	J2b	Complete Genomics	Karmin et al. 2015
GS000013747-ASM	Iranian	J2a	Complete Genomics	Karmin et al. 2015
GS000013749-ASM	Assyrian	R1a2	Complete Genomics	Karmin et al. 2015
GS000013750-ASM	Assyrian	R1b11	Complete Genomics	Karmin et al. 2015
GS000013751-ASM	Assyrian	J2a	Complete Genomics	Karmin et al. 2015
GS000013755-ASM	Ukrainian, North	R1a1	Complete Genomics	Karmin et al. 2015
GS000013756-ASM	Russian, North	R1a1	Complete Genomics	Karmin et al. 2015
GS000013757-ASM	Kyrgyz	R1a2	Complete Genomics	Karmin et al. 2015
GS000013758-ASM	Shugnan, Tajikistan	R1a2	Complete Genomics	Karmin et al. 2015
GS000013763-ASM	Mishari Tatar	E2a	Complete Genomics	Karmin et al. 2015
GS000013765-ASM	Karelian	R1a1	Complete Genomics	Karmin et al. 2015
GS000014329-ASM	Komi	R1a1	Complete Genomics	Karmin et al. 2015
GS000014330-ASM	Mordvin	R1a1	Complete Genomics	Karmin et al. 2015
GS000014364-ASM	Tabasaran, North Caucasus	R1b11	Complete Genomics	Karmin et al. 2015
GS000014366-ASM	Lezgin, North Caucasus	G2a	Complete Genomics	Karmin et al. 2015
GS000014368-ASM	Kumyk, North Caucasus	J1a	Complete Genomics	Karmin et al. 2015
GS000014405-ASM	Avar, North Caucasus	J1a	Complete Genomics	Karmin et al. 2015
GS000014406-ASM	Avar, North Caucasus	R1b11	Complete Genomics	Karmin et al. 2015
GS000014409-ASM	Abkhazian	G2a	Complete Genomics	Karmin et al. 2015
GS000014410-ASM	Abkhazian	J2a	Complete Genomics	Karmin et al. 2015
GS000014413-ASM	Kabardin, North Caucasus	G2a	Complete Genomics	Karmin et al. 2015
GS000014414-ASM	North Ossetian, North Caucasus	G2a	Complete Genomics	Karmin et al. 2015
GS000014415-ASM	Kazakh	R1a2	Complete Genomics	Karmin et al. 2015
GS000014417-ASM	Rushan Vanch, Tajikistan	R1a2	Complete Genomics	Karmin et al. 2015
GS000014421-ASM	Tabasaran, North Caucasus	J1a	Complete Genomics	Karmin et al. 2015
GS000014474-ASM	Jordanian	J1b	Complete Genomics	Karmin et al. 2015
GS000014475-ASM	Iranian	G2a	Complete Genomics	Karmin et al. 2015
GS000014559-ASM	Mixed	R1b11	Complete Genomics	PGP
GS000014561-ASM	Mixed	E2b	Complete Genomics	PGP
GS000014562-ASM	Mixed	E2a	Complete Genomics	PGP
GS000014563-ASM	USA, Unspecified	R1b1'9	Complete Genomics	PGP
GS000014565-ASM	USA, Unspecified	R1b1'9	Complete Genomics	PGP
GS000014566-ASM	Mixed	R1a3	Complete Genomics	PGP
GS000014568-ASM	Mixed	R1b1'9	Complete Genomics	PGP
GS000014997-ASM	Ashkenazi Jew_Unknown	J2a	Complete Genomics	Carmi et al. 2014
GS000014998-ASM	Ashkenazi Jew_Unknown	R1a2	Complete Genomics	Carmi et al. 2014
GS000015045-ASM	Ashkenazi Jew_Unknown	R1a2	Complete Genomics	Carmi et al. 2014
GS000015048-ASM	Ashkenazi Jew_Unknown	G2a	Complete Genomics	Carmi et al. 2014
GS000015153-ASM	USA, Unspecified	E2a	Complete Genomics	PGP
GS000015155-ASM	Mixed	R1b1'9	Complete Genomics	PGP
GS000015172-ASM	Mixed	E2a	Complete Genomics	PGP
GS000015174-ASM	Mixed	J2b	Complete Genomics	PGP
GS000015175-ASM	Mixed	R1b1'9	Complete Genomics	PGP
GS000015183-ASM	USA, Unspecified	R1a3	Complete Genomics	PGP
GS000015186-ASM	Unknown	R1b1'9	Complete Genomics	PGP
GS000015223-ASM	USA, Unspecified	R1b1'9	Complete Genomics	PGP
GS000015227-ASM	Mixed	R1b1'9	Complete Genomics	PGP
GS000015229-ASM	French	R1b1'9	Complete Genomics	PGP
GS000015230-ASM	Mixed	E2b	Complete Genomics	PGP
GS000015233-ASM	Portugese	R1b1'9	Complete Genomics	PGP
GS000015393-ASM	Ket, Siberia	Q1	Complete Genomics	Karmin et al. 2015
GS000015708-ASM	Mixed	E2a	Complete Genomics	PGP
GS000015710-ASM	USA, Unspecified	R1b1'9	Complete Genomics	PGP
GS000015711-ASM	Puerto Rican	R1b1'9	Complete Genomics	PGP
GS000015783-ASM	Ashkenazi Jew_Unknown	E2b	Complete Genomics	Carmi et al. 2014
GS000015786-ASM	Ashkenazi Jew_Unknown	E2b	Complete Genomics	Carmi et al. 2014
GS000015787-ASM	Ashkenazi Jew_Unknown	R1b1'9	Complete Genomics	Carmi et al. 2014
GS000015788-ASM	Ashkenazi Jew_Unknown	J1b	Complete Genomics	Carmi et al. 2014
GS000015790-ASM	Ashkenazi Jew_Unknown	E2b	Complete Genomics	Carmi et al. 2014
GS000015872-ASM	Croat	Q1	Complete Genomics	Karmin et al. 2015
GS000015874-ASM	Mordvin	R1b1'9	Complete Genomics	Karmin et al. 2015
GS000015875-ASM	Tatar	J2a	Complete Genomics	Karmin et al. 2015
GS000015887-ASM	Mixed	Q3	Complete Genomics	PGP
GS000015891-ASM	Ukrainian	R1a1	Complete Genomics	PGP
GS000015892-ASM	USA, Unspecified	E2a	Complete Genomics	PGP
GS000015893-ASM	Mixed	R1a2	Complete Genomics	PGP
GS000015895-ASM	USA, Unspecified	J2a	Complete Genomics	PGP
GS000016015-ASM	Mixed	R1b1'9	Complete Genomics	PGP
GS000016027-ASM	USA, Unspecified	R1b1'9	Complete Genomics	PGP
GS000016029-ASM	Mixed	R1b1'9	Complete Genomics	PGP
GS000016032-ASM	USA, Unspecified	R1b11	Complete Genomics	PGP
GS000016077-ASM	Ashkenazi Jew_Unknown	J2a	Complete Genomics	Carmi et al. 2014
GS000016079-ASM	Ashkenazi Jew_Unknown	E2b	Complete Genomics	Carmi et al. 2014
GS000016087-ASM	Ashkenazi Jew_Unknown	R1a1	Complete Genomics	Carmi et al. 2014
GS000016092-ASM	Ashkenazi Jew_Unknown	J2a	Complete Genomics	Carmi et al. 2014
GS000016096-ASM	Ashkenazi Jew_Unknown	G2a	Complete Genomics	Carmi et al. 2014
GS000016101-ASM	Ashkenazi Jew_Unknown	J2a	Complete Genomics	Carmi et al. 2014
GS000016133-ASM	Turkish Jew_Unknown	R1b11	Complete Genomics	Karmin et al. 2015
GS000016134-ASM	Bashkir	R1b13	Complete Genomics	Karmin et al. 2015
GS000016135-ASM	Druze	L1b	Complete Genomics	Karmin et al. 2015
GS000016136-ASM	Druze	J1b	Complete Genomics	Karmin et al. 2015
GS000016138-ASM	Cochin Jew_Israelite	J2b	Complete Genomics	Karmin et al. 2015		GRC14414387; Big Y duplicate
GS000016139-ASM	Ashkenazi Jew_Levite	R1b1'9	Complete Genomics	Karmin et al. 2015		GRC14414388; Big Y duplicate
GS000016171-ASM	Balkar, North Caucasus	R1a2	Complete Genomics	Karmin et al. 2015
GS000016174-ASM	Altaian, Siberia	R1a2	Complete Genomics	Karmin et al. 2015
GS000016177-ASM	Kyrgyz	J2a	Complete Genomics	Karmin et al. 2015
GS000016179-ASM	Iranian	E2a	Complete Genomics	Karmin et al. 2015
GS000016180-ASM	Saudi Arabian	J1b	Complete Genomics	Karmin et al. 2015
GS000016181-ASM	Jordanian	J2b	Complete Genomics	Karmin et al. 2015
GS000016187-ASM	Kyrgyz	R1a2	Complete Genomics	Karmin et al. 2015
GS000016188-ASM	Rushan Vanch, Tajikistan	R1a2	Complete Genomics	Karmin et al. 2015
GS000016189-ASM	Ishkasim, Tajikistan	R1a2	Complete Genomics	Karmin et al. 2015
GS000016191-ASM	Kyrgyz	R1a2	Complete Genomics	Karmin et al. 2015
GS000016192-ASM	Tajik	R1b15	Complete Genomics	Karmin et al. 2015
GS000016193-ASM	Kyrgyz	R1a2	Complete Genomics	Karmin et al. 2015
GS000016196-ASM	Ishkasim, Tajikistan	R1a2	Complete Genomics	Karmin et al. 2015
GS000016198-ASM	Iraqi Jew_Israelite	R1a2	Complete Genomics	Karmin et al. 2015		GRC14414377; Big Y duplicate
GS000016206-ASM	Arab, Israel	E2b	Complete Genomics	Karmin et al. 2015		GRC14414378; Big Y duplicate
GS000016207-ASM	Ashkenazi Jew_Levite	R1a2	Complete Genomics	Karmin et al. 2015
GS000016209-ASM	Iraqi Jew_Israelite	G2a	Complete Genomics	Karmin et al. 2015
GS000016210-ASM	Georgian Jew_Israelite	T1a	Complete Genomics	Karmin et al. 2015
GS000016212-ASM	Arab, Israel	T1a	Complete Genomics	Karmin et al. 2015
GS000016213-ASM	Arab, Israel	J1b	Complete Genomics	Karmin et al. 2015		GRC14414389; Big Y duplicate
GS000016214-ASM	Uzbeki Jew_Israelite	E2b	Complete Genomics	Karmin et al. 2015
GS000016215-ASM	Uzbeki Jew_Israelite	G2a	Complete Genomics	Karmin et al. 2015
GS000016217-ASM	Arab, Israel	E2b	Complete Genomics	Karmin et al. 2015
GS000016276-ASM	Bashkir	R1a2	Complete Genomics	Karmin et al. 2015
GS000016277-ASM	Saudi Arabian	J1b	Complete Genomics	Karmin et al. 2015
GS000016302-ASM	Ashkenazi Jew_Unknown	Q3	Complete Genomics	Carmi et al. 2014
GS000016305-ASM	Ashkenazi Jew_Unknown	J2a	Complete Genomics	Carmi et al. 2014
GS000016306-ASM	Ashkenazi Jew_Unknown	R1b1'9	Complete Genomics	Carmi et al. 2014
GS000016307-ASM	Ashkenazi Jew_Unknown	R1b1'9	Complete Genomics	Carmi et al. 2014
GS000016308-ASM	Ashkenazi Jew_Unknown	G2b	Complete Genomics	Carmi et al. 2014
GS000016309-ASM	Ashkenazi Jew_Unknown	L1b	Complete Genomics	Carmi et al. 2014
GS000016312-ASM	Ashkenazi Jew_Unknown	R1b14	Complete Genomics	Carmi et al. 2014
GS000016315-ASM	Ashkenazi Jew_Unknown	E4	Complete Genomics	Carmi et al. 2014
GS000016333-ASM	USA, Unspecified	R1b1'9	Complete Genomics	PGP
GS000016338-ASM	Mixed	R1a1	Complete Genomics	PGP
GS000016372-ASM	Polish	G2a	Complete Genomics	PGP
GS000016373-ASM	Mixed	J2b	Complete Genomics	PGP
GS000016375-ASM	USA, Unspecified	R1b1'9	Complete Genomics	PGP
GS000016395-ASM	European, Northwest	G2a	Complete Genomics	1000 Genome Consortium 2015
GS000016402-ASM	European, Northwest	G2a	Complete Genomics	1000 Genome Consortium 2015
GS000016405-ASM	European, Northwest	R1b1'9	Complete Genomics	1000 Genome Consortium 2015
GS000016407-ASM	European, Northwest	R1b1'9	Complete Genomics	1000 Genome Consortium 2015
GS000016420-ASM	Peruvian	Q1	Complete Genomics	1000 Genome Consortium 2015
GS000016436-ASM	Punjabi, Pakistan	Q2	Complete Genomics	1000 Genome Consortium 2015
GS000016441-ASM	Mixed	E2a	Complete Genomics	PGP
GS000016445-ASM	Unknown	J2a	Complete Genomics	PGP
GS000016463-ASM	European, Northwest	G2a	Complete Genomics	1000 Genome Consortium 2015
GS000016667-ASM	Peruvian	Q2	Complete Genomics	1000 Genome Consortium 2015
GS000016796-ASM	Russian, West	R1a1	Complete Genomics	Karmin et al. 2015
GS000016797-ASM	Russian, Central	R1a1	Complete Genomics	Karmin et al. 2015
GS000016799-ASM	Gupta, India	R1a2	Complete Genomics	Karmin et al. 2015
GS000016801-ASM	Bengal, West	R1a2	Complete Genomics	Karmin et al. 2015
GS000016802-ASM	Kapu, India	J2a	Complete Genomics	Karmin et al. 2015
GS000016808-ASM	Orissa, India	R1a2	Complete Genomics	Karmin et al. 2015
GS000016875-ASM	Iranian	R1a2	Complete Genomics	Karmin et al. 2015
GS000016881-ASM	Kurdish Jew_Israelite	R1b11	Complete Genomics	Karmin et al. 2015
GS000016882-ASM	Mumbai Jew_Israelite	J2b	Complete Genomics	Karmin et al. 2015
GS000016885-ASM	Arab, Israel	R1b1'9	Complete Genomics	Karmin et al. 2015
GS000016886-ASM	Moroccan Jew_Israelite	R1b11	Complete Genomics	Karmin et al. 2015
GS000016887-ASM	Yemenite Jew_Israelite	J1b	Complete Genomics	Karmin et al. 2015
GS000016891-ASM	German	R1b1'9	Complete Genomics	Karmin et al. 2015
GS000016899-ASM	Moldavian	G2a	Complete Genomics	Karmin et al. 2015
GS000016916-ASM	Estonian	R1a1	Complete Genomics	Karmin et al. 2015
GS000016919-ASM	Estonian	R1a1	Complete Genomics	Karmin et al. 2015
GS000016940-ASM	Andean, Argentina	Q1	Complete Genomics	Karmin et al. 2015
GS000016942-ASM	Andean, Argentina	Q1	Complete Genomics	Karmin et al. 2015
GS000016945-ASM	Wichi, Andean	Q1	Complete Genomics	Karmin et al. 2015
GS000016946-ASM	Wichi, Andean	Q1	Complete Genomics	Karmin et al. 2015
GS000016951-ASM	Colla, Andean	Q1	Complete Genomics	Karmin et al. 2015
GS000016966-ASM	Kurmi, India	R1a2	Complete Genomics	Karmin et al. 2015
GS000016967-ASM	Altaian, Siberia	R1a2	Complete Genomics	Karmin et al. 2015
GS000016970-ASM	Karelian	R1a1	Complete Genomics	Karmin et al. 2015
GS000016972-ASM	Iraqi Jew_Israelite	R1a2	Complete Genomics	Karmin et al. 2015
GS000016973-ASM	Yemenite Jew_Israelite	J1b	Complete Genomics	Karmin et al. 2015
GS000016974-ASM	Mumbai Jew_Israelite	R1a2	Complete Genomics	Karmin et al. 2015
GS000017014-ASM	Punjabi, Pakistan	G2b	Complete Genomics	1000 Genome Consortium 2015
GS000017024-ASM	Yoruban	E4	Complete Genomics	1000 Genome Consortium 2015
GS000017077-ASM	Andean, Argentina	Q1	Complete Genomics	Karmin et al. 2015
GS000017128-ASM	Punjabi, Pakistan	G2a	Complete Genomics	1000 Genome Consortium 2015
GS000017206-ASM	Estonian	E2a	Complete Genomics	Karmin et al. 2015
GS000017230-ASM	Punjabi, Pakistan	Q2	Complete Genomics	1000 Genome Consortium 2015
GS000017267-ASM	Yoruban	E4	Complete Genomics	1000 Genome Consortium 2015
GS000017275-ASM	Yoruban	E4	Complete Genomics	1000 Genome Consortium 2015
GS000017277-ASM	Yoruban	E4	Complete Genomics	1000 Genome Consortium 2015
GS000017449-ASM	Ashkenazi Jew_Unknown	E2a	Complete Genomics	Carmi et al. 2014
GS000019959-ASM	Colla, Andean	R1b1'9	Complete Genomics	Karmin et al. 2015
GS000019960-ASM	Colla, Andean	Q1	Complete Genomics	Karmin et al. 2015
GS000019986-ASM	Murut, Borneo	Q2	Complete Genomics	Karmin et al. 2015
GS000019988-ASM	Colla, Andean	R1b1'9	Complete Genomics	Karmin et al. 2015
GS000019989-ASM	Colla, Andean	Q1	Complete Genomics	Karmin et al. 2015
GS000019997-ASM	Eskimo	Q1	Complete Genomics	Karmin et al. 2015
GS000020274-ASM	Colla, Andean	Q1	Complete Genomics	Karmin et al. 2015
GS000020414-ASM	USA, Unspecified	R1b1'9	Complete Genomics	PGP
GS000020417-ASM	USA, Unspecified	R1a1	Complete Genomics	PGP
GS000022067-ASM	Koryak, Siberia	Q2	Complete Genomics	Karmin et al. 2015
GS000022072-ASM	Koryak, Siberia	Q2	Complete Genomics	Karmin et al. 2015
GS000022439-ASM	Altaian, Siberia	R1a2	Complete Genomics	Karmin et al. 2015
GS000034185-ASM	Koryak, Siberia	Q2	Complete Genomics	Karmin et al. 2015
GS000034970-ASM	Koryak, Siberia	Q2	Complete Genomics	Karmin et al. 2015
GS000035018-ASM	Komi	R1a1	Complete Genomics	Karmin et al. 2015
GS000035021-ASM	Albanian	E2a	Complete Genomics	Karmin et al. 2015
GS000035026-ASM	Saami	R1a1	Complete Genomics	Karmin et al. 2015
GS000035030-ASM	Uzbeki	Q1	Complete Genomics	Karmin et al. 2015
GS000035037-ASM	Tamang, India	D	Complete Genomics	Karmin et al. 2015
GS000035038-ASM	Nepalese	Q1	Complete Genomics	Karmin et al. 2015
GS000035041-ASM	Hungarian	R1a1	Complete Genomics	Karmin et al. 2015
GS000035109-ASM	Swede	R1a1	Complete Genomics	Karmin et al. 2015
GS000035113-ASM	Circassian, North Caucasus	R1a1	Complete Genomics	Karmin et al. 2015
GS000035114-ASM	Circassian, North Caucasus	R1a2	Complete Genomics	Karmin et al. 2015
GS000035115-ASM	Kabardin, North Caucasus	J2a	Complete Genomics	Karmin et al. 2015
GS000035118-ASM	Turkmen	Q2	Complete Genomics	Karmin et al. 2015
GS000035119-ASM	Turkmen	Q2	Complete Genomics	Karmin et al. 2015
GS000035121-ASM	Ukrainian, East	R1a1	Complete Genomics	Karmin et al. 2015
GS000035124-ASM	Armenian	J1b	Complete Genomics	Karmin et al. 2015
GS000035125-ASM	Armenian	J1b	Complete Genomics	Karmin et al. 2015
GS000035126-ASM	Armenian	J1b	Complete Genomics	Karmin et al. 2015
GS000035147-ASM	Albanian	J2b	Complete Genomics	Karmin et al. 2015
GS000035173-ASM	Armenian	R1b11	Complete Genomics	Karmin et al. 2015
GS000035174-ASM	Ukrainian, East	R1a1	Complete Genomics	Karmin et al. 2015
GS000035175-ASM	Ukrainian, West	R1b1'9	Complete Genomics	Karmin et al. 2015
GS000035176-ASM	Ukrainian, East	R1a1	Complete Genomics	Karmin et al. 2015
GS000035177-ASM	Ukrainian, West	R1a1	Complete Genomics	Karmin et al. 2015
GS000035178-ASM	Ukrainian, West	R1a1	Complete Genomics	Karmin et al. 2015
GS000035179-ASM	Cossack	R1a1	Complete Genomics	Karmin et al. 2015
GS000035227-ASM	Australian	E2a	Complete Genomics	Karmin et al. 2015
GS000035234-ASM	Mongolian	R1b13	Complete Genomics	Karmin et al. 2015
GS000035237-ASM	Azerbaijani	R1a2	Complete Genomics	Karmin et al. 2015
GS000035238-ASM	Cossack	R1a1	Complete Genomics	Karmin et al. 2015
GS000035239-ASM	Cossack	R1a2	Complete Genomics	Karmin et al. 2015
GS000035240-ASM	Swede	R1a1	Complete Genomics	Karmin et al. 2015
GS000035245-ASM	Congo, Pygmy	E1a'b	Complete Genomics	Karmin et al. 2015
GS000035434-ASM	Albanian	J1b	Complete Genomics	Karmin et al. 2015
GS000035685-ASM	Georgian	J2a	Complete Genomics	Karmin et al. 2015
GS00253-DNA_B01_200_37-ASM	Mixed	R1a1	Complete Genomics	PGP
GS00253-DNA_B02_200_37-ASM	Unknown	E1a'b	Complete Genomics	PGP
GS00253-DNA_F01_200_37-ASM	Mixed	E2b	Complete Genomics	PGP
GS00253-DNA_H01_200_37-ASM	Unknown	E2b	Complete Genomics	PGP
GS00319-DNA_B01_1100_37-ASM	Baka, Pygmy	E1a'b	Complete Genomics	Lachance et al. 2012
GS00319-DNA_C02_1100_37-ASM	Sandawe, Tanzania	E1a'b	Complete Genomics	Lachance et al. 2012
GS00319-DNA_D01_1100_37-ASM	Bakola, Pygmy	E1a'b	Complete Genomics	Lachance et al. 2012
GS00319-DNA_D02_1100_37-ASM	Sandawe, Tanzania	E2b	Complete Genomics	Lachance et al. 2012
GS00319-DNA_E01_1100_37-ASM	Bedzan, Pygmy	E1a'b	Complete Genomics	Lachance et al. 2012
GS00319-DNA_E02_1100_37-ASM	Sandawe, Tanzania	E2b	Complete Genomics	Lachance et al. 2012
GS00319-DNA_F01_1100_37-ASM	Hadza	E1a'b	Complete Genomics	Lachance et al. 2012
HG00731-200-37-ASM	Puerto Rican	R1b1'9	Complete Genomics	Drmanac et al. 2010
NA07357-200-37-ASM	European, Northwest	R1b1'9	Complete Genomics	Drmanac et al. 2010
NA10851-200-37-ASM	European, Northwest	R1b1'9	Complete Genomics	Drmanac et al. 2010
NA12886-L2-200-37-ASM	CEPH pedigree	R1b1'9	Complete Genomics	Drmanac et al. 2010
NA18501-200-37-ASM	Yoruban	E1a'b	Complete Genomics	Drmanac et al. 2010
NA18504-200-37-ASM	Yoruban	E1a'b	Complete Genomics	Drmanac et al. 2010
NA18940-200-37-ASM	Japanese	D	Complete Genomics	Drmanac et al. 2010
NA19020-200-37-ASM	Luhya, Kenya	E1a'b	Complete Genomics	Drmanac et al. 2010
NA19025-200-37-ASM	Luhya, Kenya	E1a'b	Complete Genomics	Drmanac et al. 2010
NA19026-200-37-ASM	Luhya, Kenya	E1a'b	Complete Genomics	Drmanac et al. 2010
NA19239-L2-200-37-ASM	Yoruban	E4	Complete Genomics	Drmanac et al. 2010
NA19649-200-37-ASM	Mexican	R1b1'9	Complete Genomics	Drmanac et al. 2010
NA19670-200-37-ASM	Mexican	G2a	Complete Genomics	Drmanac et al. 2010
NA19700-200-37-ASM	African American	E1a'b	Complete Genomics	Drmanac et al. 2010
NA19703-200-37-ASM	African American	E1a'b	Complete Genomics	Drmanac et al. 2010
NA19735-200-37-ASM	Mexican	Q1	Complete Genomics	Drmanac et al. 2010
NA19834-200-37-ASM	African American	E1a'b	Complete Genomics	Drmanac et al. 2010
NA20509-200-37-ASM	Italian	R1b1'9	Complete Genomics	Drmanac et al. 2010
NA20510-200-37-ASM	Italian	E2a	Complete Genomics	Drmanac et al. 2010
NA20846-200-37-ASM	Gujarati, India	R1a2	Complete Genomics	Drmanac et al. 2010
NA20850-200-37-ASM	Gujarati, India	R1a2	Complete Genomics	Drmanac et al. 2010
NA21732-200-37-ASM	Maasai	E2a	Complete Genomics	Drmanac et al. 2010
NA21737-200-37-ASM	Maasai	E2a	Complete Genomics	Drmanac et al. 2010
PS_GS000016891-ASM	German	R1b1'9	Complete Genomics	Karmin et al. 2015
GRC16754739	Iraqi Jew_Israelite	R1a2	Illumina BigY	This study	Iraqi Jew, Israelite tradition
GS000013754-ASM	Croat	I2a	Complete Genomics	Karmin et al. 2015
GS000016104-ASM	Belarusian	I1b	Complete Genomics	Karmin et al. 2015

## Sheet: Behar 2017
The genetic variation in the R1a clade among the Ashkenazi Levites' Y chromosome
Doron M Behar*1,2, Lauri Saag1, Monika Karmin1, Meir G. Gover3, Jeffrey D. Wexler4, Luisa Fernanda Sanchez2, Elliott Greenspan2, Alena Kushniarevich1,5, Oleg Davydenko5, Hovhannes Sahakyan1,6, Levon Yepiskoposyan6, Alessio Boattini7, Stefania Sarno7, Luca Pagani1,8, Shai Carmi9, Shay Tzur9,10, Ene Metspalu1,11, Concetta Bormans2, Karl Skorecki10,12, Mait Metspalu1, Siiri Rootsi1, Richard Villems1…
1Estonian Biocentre, Tartu 51010, Estonia
2Genomic Research Center, Gene by Gene, Houston 77008, Texas, USA
3Independent Genetic Genealogy Researcher, Savyon 5690500, Israel
4levitedna.org, Los Angeles 90045, California, USA
5Institute of Genetics and Cytology, National Academy of Sciences of Belarus, 220072, Minsk, Belarus
6Laboratory of Ethnogenomics, Institute of Molecular Biology of National Academy of Sciences, Yerevan, 0014, Armenia
7Department of Biological, Geological and Environmental Sciences, University of Bologna, Bologna, 40126, Italy
8APE Lab, Dept. of Biology, University of Padova, 35121, Padova, Italy
9Braun School of Public Health and Community Medicine, The Hebrew University of Jerusalem, Jerusalem, 9112102, Israel
10Rambam Health Care Campus, Haifa 3109601, Israel
11Department of Evolutionary Biology, Institute of Molecular and Cell Biology
University of Tartu, Tartu 51010, Estonia
12Ruth and Bruce Rappaport Faculty of Medicine, Technion-Israel Institute of Technology, Haifa, 3109601, Israel
*Correspondence and requests for materials should be addressed to D.M.B. (email: behardm@genebygene.com)
