# Supplementary material for: The genetic variation in the R1a clade among the Ashkenazi Levites’ Y chromosome
Source: Sci Rep. 2017 Nov 2;7:14969. doi: 10.1038/s41598-017-14761-7 (PMC5668307; doi:10.1038/s41598-017-14761-7)
Supplement: Supplementary file 5 — Supplemental Table 3 [file 41598_2017_14761_MOESM5_ESM.xlsx]

## Sheet: Methods
Supplementary Table 3 | Overview of the Methods
1	Database of Y chromosome sequences
	WGS/capture (no of samples)	Coverage	Platfrom	Source (reference)	Populations
	chrY capture 10.2 Mbp (181)	>60x	Illumina HiSeq, Gene By Gene, Ltd	this study	Jewish, non-Jewish
	WGS (307)	40x - 80x	Complete Genomics	public (1, 2, 3, 4, 5,6)	Jewish and non-Jewish
2	For Illumina reads the established in-house NGS analyse pipeline is as follows following the best practice guidelines on: http://www.htslib.org/workflow/#mapping_to_variant.
		process	algorithm/tool/model	software package	parameters used
		mapping	mem	BWA0 7.12 (8)
		fix mate pair infoif needed	-	samtools fixmate
		indel realignment	IndelRealigner	GATK 3.5 (9)
		base quality score recalibration	BaseRecalibrator	GATK 3.5 (9)
		removal of PCR duplicates, merging alignment bam files from different sequencing lanes	MarkDuplicates	Picard (http://broadinstitute.github.io/picard)
		multisample calling of variants	mpileup	samtools (v1.3) (10)	-E -q 10 -Q 20 -d 500 -s -p -m 15 -F 0.0008 -t DP,DP4,SP
		multisample calling of variants	bcftools call, multisample haploid model	bcftools call (v1.3) (10)	-m -f GQ --ploidy-file "file specifies chr Y as haploid"
3	Concentrating only on the regions of chrY that provide high quality calls for NGS we use custom filtering described in (1)
4	Merging of cross platform data( Complete Genomics & Illumina)
5	Phylogenetic reconstruction, demographic analyses
		process	software	parameters
		Maximum Likelyhood phylogenies	RaXML (11)	raxmlHPC-PTHREADS-SSE3 -f a -T 8 -m GTRCAT -N 500
		annotation of variants to chrY phylogeny	in-house scripts
		Bayesian phylogenies, dating the coalescences with sequence data	BEAST 1.75 (12)	Tree prior: Bayesian skyline coalescent with piece-wise constant model, no of groups= N-of_samples/5; sites: GTR substitution model (rates with gamma distribution); strict clock; MCMC - 200 M iterations, sampling every 3000 steps. N>50 -> 4 parallel runs, N<50 -> 2 parallel runs
		haplogroup assignment	following (1, 13, 14, 15,)
		Visualisation of trees	FigTree 1.4.2
Abbreviations:
WGS - whole genome seqeuncing
PGP - personal genomes project (4)
1000 GP - 1000 genomes project (3)
References:
1	Karmin, M., Saag, L., Vicente, M., Wilson Sayres, M.A., Jarve, M., Talas, U.G., Rootsi, S., Ilumae, A.M., Magi, R., Mitt, M., et al. (2015). A recent bottleneck of Y chromosome diversity coincides with a global change in culture. Genome Res 25, 459-466.
2	Drmanac R, Sparks AB, Callow MJ, Halpern AL, Burns NL, Kermani BG, Carnevali P, Nazarenko I, Nilsen GB, Yeung G et al. 2010. Human genome sequencing using unchained base reads on self-assembling DNA nanoarrays. Science 327(5961): 78-81.
3	1000 Genomes Project Consortium. (2015) A global reference for human genetic variation. Nature 526, 68–74
4	Personal Genomes Project (http://www.personalgenomes.org)
5	Lachance, J., Vernot, B., Elbers, C.C., Ferwerda, B., Froment, A., Bodo, J.M., Lema, G., Fu, W.Q., Nyambo, T.B., Rebbeck, T.R., et al. (2012). Evolutionary History and Adaptation from High-Coverage Whole-Genome Sequences of Diverse African Hunter-Gatherers. Cell 150, 457-469.
6	S. Carmi, K. Y. Hui, E. Kochav, X. Liu, J. Xue, F. Grady, S. Guha, K. Upadhyay, D. Ben-Avraham, S. Mukherjee, B. M. Bowen, T. Thomas, J. Vijai, M. Cruts, G. Froyen, D. Lambrechts, S. Plaisance, C. Van Broeckhoven, P. Van Damme, H. Van Marck, N. Barzilai, A. Darvasi, K. Offit, S. Bressman, L. J. Ozelius, I. Peter, J. H. Cho, H. Ostrer, G. Atzmon, L. N. Clark, T. Lencz, and I. Pe’er. Sequencing an …
7	Poznik, G.D., Xue, Y., Mendez, F.L., Willems, T.F., Massaia, A., Wilson Sayres, M.A., Ayub, Q., McCarthy, S.A., Narechania, A., Kashin, S., et al. (2016). Punctuated bursts in human male demography inferred from 1,244 worldwide Y-chromosome sequences. Nat Genet.25 April 2016 DOI: 10.1038/ng
8	Li H. and Durbin R. (2009) Fast and accurate short read alignment with Burrows-Wheeler transform. Bioinformatics, 25, 1754-1760.
9	DePristo, M.A., Banks, E., Poplin, R., Garimella, K.V., Maguire, J.R., Hartl, C., Philippakis, A.A., del Angel, G., Rivas, M.A., Hanna, M., et al. (2011). A framework for variation discovery and genotyping using next-generation DNA sequencing data. Nature Genetics 43, 491-+.
10	Li, H., Handsaker, B., Wysoker, A., Fennell, T., Ruan, J., Homer, N., Marth, G., Abecasis, G., Durbin, R., and Proc, G.P.D. (2009). The Sequence Alignment/Map format and SAMtools. Bioinformatics 25, 2078-2079.
11	Stamatakis, A. (2014). RAxML version 8: a tool for phylogenetic analysis and post-analysis of large phylogenies. Bioinformatics 30, 1312-1313.
12	Drummond, A.J., Suchard, M.A., Xie, D., and Rambaut, A. (2012). Bayesian Phylogenetics with BEAUti and the BEAST 1.7. Molecular Biology and Evolution 29, 1969-1973.
13	Karafet, T.M., Mendez, F.L., Meilerman, M.B., Underhill, P.A., Zegura, S.L., and Hammer, M.F. (2008). New binary polymorphisms reshape and increase resolution of the human Y chromosomal haplogroup tree. Genome Res 18, 830-838
14	(2013). International Society of Genetic Genealogy. In. (http://www.isogg.org/tree/.
15	van Oven, M., Van Geystelen, A., Kayser, M., Decorte, R., and Larmuseau, M.H.D. (2014). Seeing the Wood for the Trees: A Minimal Reference Phylogeny for the Human Y Chromosome. Human Mutation 35, 187-191.

## Sheet: TITLE
The genetic variation in the R1a clade among the Ashkenazi Levites' Y chromosome
Doron M Behar*1,2, Lauri Saag1, Monika Karmin1, Meir G. Gover3, Jeffrey D. Wexler4, Luisa Fernanda Sanchez2, Elliott Greenspan2, Alena Kushniarevich1,5, Oleg Davydenko5, Hovhannes Sahakyan1,6, Levon Yepiskoposyan6, Alessio Boattini7, Stefania Sarno7, Luca Pagani1,8, Shai Carmi9, Shay Tzur9,10, Ene Metspalu1,11, Concetta Bormans2, Karl Skorecki10,12, Mait Metspalu1, Siiri Rootsi1, Richard Villems1…
1Estonian Biocentre, Tartu 51010, Estonia
2Genomic Research Center, Gene by Gene, Houston 77008, Texas, USA
3Independent Genetic Genealogy Researcher, Savyon 5690500, Israel
4levitedna.org, Los Angeles 90045, California, USA
5Institute of Genetics and Cytology, National Academy of Sciences of Belarus, 220072, Minsk, Belarus
6Laboratory of Ethnogenomics, Institute of Molecular Biology of National Academy of Sciences, Yerevan, 0014, Armenia
7Department of Biological, Geological and Environmental Sciences, University of Bologna, Bologna, 40126, Italy
8APE Lab, Dept. of Biology, University of Padova, 35121, Padova, Italy
9Braun School of Public Health and Community Medicine, The Hebrew University of Jerusalem, Jerusalem, 9112102, Israel
10Rambam Health Care Campus, Haifa 3109601, Israel
11Department of Evolutionary Biology, Institute of Molecular and Cell Biology
University of Tartu, Tartu 51010, Estonia
12Ruth and Bruce Rappaport Faculty of Medicine, Technion-Israel Institute of Technology, Haifa, 3109601, Israel
*Correspondence and requests for materials should be addressed to D.M.B. (email: behardm@genebygene.com)
